# Supplementary material for: Optimizing In Vitro Efficacy Assessment of the Antisense Oligonucleotide Nusinersen in Human Cellular Models
Source: Pharmaceutics. 2026 May 26;18(6):652. doi: 10.3390/pharmaceutics18060652 (PMC13305313; doi:10.3390/pharmaceutics18060652)
Supplement: Supplementary file 1 [file pharmaceutics-18-00652-s001.zip]

Archive with 10 entries (10 files):
- Supplementary Figure S1.jpg
- Supplementary Figure S2.jpg
- Supplementary Figure S3.jpg
- Supplementary Figure S4.jpg
- Supplementary Figure S5.jpg
- Supplementary Figure S6.jpg
- Supplementary Figure S7.jpg
- Supplementary Figure S8.jpg
- Supplementary Figure S9.png
- Supplementary Tables S1-S4.pdf
